# Supplementary material for: In Silico Genome-Wide Characterisation of the Lipid Transfer Protein Multigenic Family in Sunflower (H. annuus L.)
Source: Plants (Basel). 2022 Feb 28;11(5):664. doi: 10.3390/plants11050664 (PMC8912825; doi:10.3390/plants11050664)
Supplement: Supplementary file 1 [file plants-11-00664-s001.zip]

Archive with 1 entries (1 files):
- plants-1597355-supplementary.pdf
